# Supplementary material for: Toward Equitable Kidney Care: Insights from the Survey Among Polish Doctors on the Women’s Health in Chronic Kidney Disease Management
Source: J Clin Med. 2025 Dec 26;15(1):196. doi: 10.3390/jcm15010196 (PMC12786750; doi:10.3390/jcm15010196)
Supplement: Supplementary file 1 [file jcm-15-00196-s001.zip]

Archive with 1 entries (1 files):
- jcm-4041328-supplementary.pdf
